# Supplementary material for: Synthesis, Characterization, and Intrinsic Dissolution Studies of Drug–Drug Eutectic Solid Forms of Metformin Hydrochloride and Thiazide Diuretics
Source: Pharmaceutics. 2021 Nov 14;13(11):1926. doi: 10.3390/pharmaceutics13111926 (PMC8620433; doi:10.3390/pharmaceutics13111926)
Supplement: Supplementary file 1 [file pharmaceutics-13-01926-s001.zip]

Archive with 1 entries (1 files):
- pharmaceutics-1311490-supplementary.pdf
